# Supplementary material for: Taxonomy of Cyrtomorphus Lacordaire (Coleoptera, Erotylidae, Tritomini) from China
Source: Zookeys. 2019 Nov 5;886:155–61. doi: 10.3897/zookeys.886.37991 (PMC6851220; doi:10.3897/zookeys.886.37991)
Supplement: XML Treatment for Cyrtomorphus rufobrunneus [file zookeys.886.37991-treatment1.xml]

<!DOCTYPE tp:taxon-treatment
  PUBLIC "-//TaxonX//DTD Taxonomic Treatment Publishing DTD v0 20100105//EN" "tax-treatment-NSO.dtd">
<tp:taxon-treatment xmlns:tp="http://www.plazi.org/taxpub"><tp:treatment-meta><kwd-group><label>Taxon classification</label><kwd><named-content xmlns:xlink="http://www.w3.org/1999/xlink" content-type="kingdom">Animalia</named-content></kwd><kwd><named-content xmlns:xlink="http://www.w3.org/1999/xlink" content-type="order">Coleoptera</named-content></kwd><kwd><named-content xmlns:xlink="http://www.w3.org/1999/xlink" content-type="family">Erotylidae</named-content></kwd></kwd-group><mixed-citation publication-type="journal"><person-group><name><surname>Jia</surname><given-names>Na</given-names></name><name><surname>Su</surname><given-names>Xu</given-names></name><name><surname>Liu</surname><given-names>Jing</given-names></name><name><surname>Lu</surname><given-names>Weicheng</given-names></name><name><surname>Ren</surname><given-names>Guodong</given-names></name><name><surname>Li</surname><given-names>Jing</given-names></name><name><surname>Wang</surname><given-names>Yuyu</given-names></name><name><surname>Zhao</surname><given-names>Yanchen</given-names></name></person-group><article-title>Taxonomy of <italic><tp:taxon-name><tp:taxon-name-part taxon-name-part-type="genus" reg="Cyrtomorphus">Cyrtomorphus</tp:taxon-name-part></tp:taxon-name></italic> Lacordaire (<tp:taxon-name><tp:taxon-name-part taxon-name-part-type="order">Coleoptera</tp:taxon-name-part></tp:taxon-name>, <tp:taxon-name><tp:taxon-name-part taxon-name-part-type="family">Erotylidae</tp:taxon-name-part></tp:taxon-name>, <tp:taxon-name><tp:taxon-name-part taxon-name-part-type="tribe">Tritomini</tp:taxon-name-part></tp:taxon-name>) from China</article-title><source>Zookeys</source><day>05</day><month>11</month><year>2019</year><volume>886</volume><fpage>155</fpage><lpage>161</lpage><pub-id pub-id-type="doi">10.3897/zookeys.886.37991</pub-id></mixed-citation></tp:treatment-meta><tp:nomenclature><tp:taxon-name><object-id xmlns:xlink="http://www.w3.org/1999/xlink" content-type="arpha" xlink:type="simple">A733691B-D75F-576C-8971-643D55134B0C</object-id>
              <tp:taxon-name-part taxon-name-part-type="genus" reg="Cyrtomorphus">Cyrtomorphus</tp:taxon-name-part>
              <tp:taxon-name-part taxon-name-part-type="species" reg="rufobrunneus">rufobrunneus</tp:taxon-name-part>
              <object-id xmlns:xlink="http://www.w3.org/1999/xlink" content-type="zoobank" xlink:type="simple">http://zoobank.org/4AF1346E-6111-4E4E-B180-954869AE2800</object-id>
            </tp:taxon-name><tp:taxon-authority>Jia &amp; Li</tp:taxon-authority><tp:taxon-status xmlns:xlink="http://www.w3.org/1999/xlink" xlink:type="simple">sp. nov.</tp:taxon-status><xref ref-type="fig" rid="F1">Figures 1–2</xref><xref ref-type="fig" rid="F2">, 3–14</xref></tp:nomenclature><tp:treatment-sec sec-type="type material" id="SECID0EJAAE"><title>Type material.</title><p><bold>Holotype.</bold> CHINA: ♂; fully matured beetle (MHUB01223). Guizhou, Libo County, Maolan National Nature Reserve, <named-content xmlns:xlink="http://www.w3.org/1999/xlink" content-type="dwc:verbatimCoordinates" xlink:type="simple"><named-content content-type="geo-json" specific-use="{&#34;type&#34;:&#34;Point&#34;,&#34;coordinates&#34;:[108.076100,25.311200]}" id="NCID0EUAAE" xlink:type="simple">25.3112N, 108.0761E</named-content></named-content>, alt: 755m, 20 July 2015, Caixia Yuan leg.</p><p><bold>Paratypes.</bold> CHINA: 2 ♂♂, 2 ♀♀, (MHUB01224–MHUB01227), same data as for holotype.</p></tp:treatment-sec><tp:treatment-sec sec-type="diagnosis" id="SECID0E4AAE"><title>Diagnosis.</title><p>Body oval convex, widest at base of elytra. General color red-brown, legs and antennae black, antennomere I and II paler, pronotum except the outer margin brownish black, each elytron with a brownish-black band. Clypeus with the anterior border emarginated, clypeofrontal sulcus completed. Antennomere III about 1.5 times as long as IV; relative lengths of antennomeres II–XI: 40: 100: 62: 55: 55: 52: 50: 125: 105: 70. Terminal segment of maxillary palpus asymmetrical triangular, nearly half as long as wide. Pronotum with anterior border directly opposite head, slightly projecting forwards in the middle. Pro-, meso-, and metacoxal lines present.</p></tp:treatment-sec><tp:treatment-sec sec-type="description" id="SECID0ECBAE"><title>Description.</title><p>Length: 7.0–9.5 mm, width: 4.5–6.0 mm. Body oval, almost hemispherical, convex, shiny and smooth, widest at base of elytra, general color red-brown, legs and antennae black (antennomeres I–II paler). Pronotum except the outer margin brownish black. Markings on pronotum can differ depending on age; some with a broad, lateral, brownish-black band that almost reaches front and basal margin. Scutellum red-brown, both sides darker. One brownish black band on each elytron, with the color becoming paler from base to apex (Figs <xref ref-type="fig" rid="F1">1</xref>, <xref ref-type="fig" rid="F1">2</xref>).</p><fig id="F1" position="float" orientation="portrait"><object-id xmlns:xlink="http://www.w3.org/1999/xlink" content-type="doi" xlink:type="simple">10.3897/zookeys.886.37991.figures1-2</object-id><object-id xmlns:xlink="http://www.w3.org/1999/xlink" content-type="arpha" xlink:type="simple">3404B90C-E762-5A79-A4F6-AABEAE8ACAA3</object-id><label>Figures 1, 2.</label><caption><p>Dorsal habitus of <italic><tp:taxon-name><tp:taxon-name-part taxon-name-part-type="genus" reg="Cyrtomorphus">Cyrtomorphus</tp:taxon-name-part> <tp:taxon-name-part taxon-name-part-type="species" reg="rufobrunneus">rufobrunneus</tp:taxon-name-part></tp:taxon-name></italic> sp. nov. <bold>1</bold> holotype <bold>2</bold> paratype (MHUB01224). Scale bars: 1.00 mm.</p></caption><graphic xmlns:xlink="http://www.w3.org/1999/xlink" xlink:href="zookeys-886-155-g001.jpg" position="float" orientation="portrait" xlink:type="simple" id="oo_352892.jpg"><uri content-type="original_file" xlink:type="simple">https://binary.pensoft.net/fig/352892</uri></graphic></fig><p><bold><italic>Head</italic></bold> (Fig. <xref ref-type="fig" rid="F2">3</xref>) small; strongly and sparsely punctured on vertex, vertex puncture size approximately 2 times facet diameter, separated by 2–3 diameters. Clypeus strongly and closely punctured, clypeal puncture size same as facet, nearly coalescing; anterior border obviously emarginated; clypeofrontal sulcus completed. Eyes small, moderately prominent and finely faceted; interocular distance 0.70 times width of head. Antennae (Fig. <xref ref-type="fig" rid="F2">4</xref>) short, extending to basal three-fourths of pronotum, with short, pale-yellow setae; antennomere II round; antennomere III nearly 1.6 times as long as IV; antennomeres IV to VIII subequal, antennomeres VII and VIII slightly wider than VI; antennomere IX bowl-shaped; antennomere X broadly crescent-shaped; antennomere XI small, almost scallop-shaped, half surrounded by antennomere X; relative lengths of antennomeres II–XI: 40: 100: 62: 55: 55: 52: 50: 125: 105: 70. The terminal segment of maxillary palp (Fig. <xref ref-type="fig" rid="F2">5</xref>) subtriangular, asymmetrical in lateral view, length about 0.5 times as long as width. Mentum (Fig. <xref ref-type="fig" rid="F2">6</xref>) with pentagonal plate, both sides margined, with middle area depressed; submentum finely and sparsely punctured, with a few setae.</p><p><bold><italic>Pronotum</italic></bold> (Fig. <xref ref-type="fig" rid="F2">7</xref>) transverse, widest at basal (pronotum length/width ratio 0.52); lateral border slightly curved, margined; anterior border opposite head, with slightly forward projection in the middle, with fine margin; basal border weakly sinuate, with margins on both sides. Punctures on pronotum similar to vertex, puncture size 2 times facet, separated by 2–3 diameters on both sides, decreasing in size and density toward median area, disc puncture size same as facet, separated by 3–4 diameters. Anterior angle and posterior angle projecting, each with a pore.</p><p><bold><italic>Scutellum</italic></bold> heart-shaped, with fine punctures.</p><p><bold><italic>Elytra</italic></bold> widest at base, EL/EW ratio 1.1, gradually narrowing to apex. Each elytron with six or seven indistinct striae; intervals finely punctured.</p><p><bold><italic>Prosternum</italic></bold> (Fig. <xref ref-type="fig" rid="F2">8</xref>) with textured surface laterally; fine and sparse punctures medially, with golden setae. Prosternal process broad, produced to an indistinct point anteriorly, and emarginated at posterior border; prosternal lines straight, converging and extending to the front edge of coxae.</p><p>Mesoventrite (Fig. <xref ref-type="fig" rid="F2">9</xref>) broad, each side with a shallow depression, sternum with coarse punctures, size 2 times facet.</p><p>Metaventrite coarsely and sparsely punctured in the middle, without punctures on each side of base, with a longitudinal depression on posterior 5/6; coxal lines extending to basal one-third of metaventrite.</p><p><bold><italic>Abdomen</italic></bold> with coarse and dense punctures laterally, puncture size 2.5 times facet; punctures smaller medially, 0.5 times facet, with short golden setae; long coxal lines on first ventrite nearly attaining posterior border.</p><p><bold><italic>Male genitalia</italic></bold> (Fig. <xref ref-type="fig" rid="F2">10</xref>) with median lobe weakly curved, narrowing from one-half to two-thirds, then gradually widening to 5/6; from here narrowing to a blunt point; median strut as long as median lobe; flagellum short, length = 0.85× median lobe length; sclerite at anterior end of flagellum as in Figures <xref ref-type="fig" rid="F2">11</xref>, <xref ref-type="fig" rid="F2">12</xref>.</p><p><bold><italic>Female genitalia</italic></bold> (Fig. <xref ref-type="fig" rid="F2">13</xref>) with narrow styli at apex of coxite, covered with setae at apex. Female spermatheca (Fig. <xref ref-type="fig" rid="F2">14</xref>) almost round.</p><p>Middle tibia of male without a row of protuberances on the inner surface.</p><fig id="F2" position="float" orientation="portrait"><object-id xmlns:xlink="http://www.w3.org/1999/xlink" content-type="doi" xlink:type="simple">10.3897/zookeys.886.37991.figures3-14</object-id><object-id xmlns:xlink="http://www.w3.org/1999/xlink" content-type="arpha" xlink:type="simple">93863F11-6001-5616-B95C-34C680A26F9F</object-id><label>Figures 3–14.</label><caption><p><italic><tp:taxon-name><tp:taxon-name-part taxon-name-part-type="genus" reg="Cyrtomorphus">Cyrtomorphus</tp:taxon-name-part> <tp:taxon-name-part taxon-name-part-type="species" reg="rufobrunneus">rufobrunneus</tp:taxon-name-part></tp:taxon-name></italic> sp. nov. <bold>3</bold> head <bold>4</bold> antenna <bold>5</bold> maxillary palpus <bold>6</bold> mentum <bold>7</bold> pronotum <bold>8</bold> prosternum <bold>9</bold> mesoventrite <bold>10</bold> male genitalia in lateral view <bold>11, 12</bold> lateral and dorsal views of anterior end of male flagellum <bold>13</bold> female genitalia in ventral view <bold>14</bold> female spermatheca. Scale bars: 1 mm (<bold>a</bold>), 0.5 mm (<bold>b</bold>).</p></caption><graphic xmlns:xlink="http://www.w3.org/1999/xlink" xlink:href="zookeys-886-155-g002.jpg" position="float" orientation="portrait" xlink:type="simple" id="oo_352893.jpg"><uri content-type="original_file" xlink:type="simple">https://binary.pensoft.net/fig/352893</uri></graphic></fig></tp:treatment-sec><tp:treatment-sec sec-type="distribution" id="SECID0EKHAE"><title>Distribution.</title><p>China: Guizhou.</p></tp:treatment-sec><tp:treatment-sec sec-type="remarks" id="SECID0EPHAE"><title>Remarks.</title><p><italic><tp:taxon-name><tp:taxon-name-part taxon-name-part-type="genus" reg="Cyrtomorphus">Cyrtomorphus</tp:taxon-name-part> <tp:taxon-name-part taxon-name-part-type="species" reg="rufobrunneus">rufobrunneus</tp:taxon-name-part></tp:taxon-name></italic> sp. nov. is similar to <italic><tp:taxon-name><tp:taxon-name-part taxon-name-part-type="genus" reg="Cyrtomorphus">Cyrtomorphus</tp:taxon-name-part> <tp:taxon-name-part taxon-name-part-type="species" reg="duodecimaculata">duodecimaculata</tp:taxon-name-part></tp:taxon-name></italic> Araki, 1941 in its form and body color. The new species can be distinguished by each elytron bearing a brownish-black band, the pronotum having a projecting posterior angle, the prosternal lines straight, and males without a row of protuberances on the inner surface of middle tibia. In contrast, <italic><tp:taxon-name><tp:taxon-name-part taxon-name-part-type="genus" reg="Cyrtomorphus">Cyrtomorphus</tp:taxon-name-part> <tp:taxon-name-part taxon-name-part-type="species" reg="duodecimaculata">duodecimaculata</tp:taxon-name-part></tp:taxon-name></italic> has five black marks on each elytron, the pronotum has obtuse posterior angles, the prosternal lines curved, males have a row protuberances on the inner surface of the middle tibia.</p></tp:treatment-sec><tp:treatment-sec sec-type="etymology" id="SECID0EWIAE"><title>Etymology.</title><p>The species is named for the red-brown body color.</p></tp:treatment-sec></tp:taxon-treatment>
