# Supplementary material for: Taxonomy of Cyrtomorphus Lacordaire (Coleoptera, Erotylidae, Tritomini) from China
Source: Zookeys. 2019 Nov 5;886:155–61. doi: 10.3897/zookeys.886.37991 (PMC6851220; doi:10.3897/zookeys.886.37991)
Supplement: XML Treatment for Cyrtomorphus connexus [file zookeys.886.37991-treatment2.xml]

<!DOCTYPE tp:taxon-treatment
  PUBLIC "-//TaxonX//DTD Taxonomic Treatment Publishing DTD v0 20100105//EN" "tax-treatment-NSO.dtd">
<tp:taxon-treatment xmlns:tp="http://www.plazi.org/taxpub"><tp:treatment-meta><kwd-group><label>Taxon classification</label><kwd><named-content xmlns:xlink="http://www.w3.org/1999/xlink" content-type="kingdom">Animalia</named-content></kwd><kwd><named-content xmlns:xlink="http://www.w3.org/1999/xlink" content-type="order">Coleoptera</named-content></kwd><kwd><named-content xmlns:xlink="http://www.w3.org/1999/xlink" content-type="family">Erotylidae</named-content></kwd></kwd-group><mixed-citation publication-type="journal"><person-group><name><surname>Jia</surname><given-names>Na</given-names></name><name><surname>Su</surname><given-names>Xu</given-names></name><name><surname>Liu</surname><given-names>Jing</given-names></name><name><surname>Lu</surname><given-names>Weicheng</given-names></name><name><surname>Ren</surname><given-names>Guodong</given-names></name><name><surname>Li</surname><given-names>Jing</given-names></name><name><surname>Wang</surname><given-names>Yuyu</given-names></name><name><surname>Zhao</surname><given-names>Yanchen</given-names></name></person-group><article-title>Taxonomy of <italic><tp:taxon-name><tp:taxon-name-part taxon-name-part-type="genus" reg="Cyrtomorphus">Cyrtomorphus</tp:taxon-name-part></tp:taxon-name></italic> Lacordaire (<tp:taxon-name><tp:taxon-name-part taxon-name-part-type="order">Coleoptera</tp:taxon-name-part></tp:taxon-name>, <tp:taxon-name><tp:taxon-name-part taxon-name-part-type="family">Erotylidae</tp:taxon-name-part></tp:taxon-name>, <tp:taxon-name><tp:taxon-name-part taxon-name-part-type="tribe">Tritomini</tp:taxon-name-part></tp:taxon-name>) from China</article-title><source>Zookeys</source><day>05</day><month>11</month><year>2019</year><volume>886</volume><fpage>155</fpage><lpage>161</lpage><pub-id pub-id-type="doi">10.3897/zookeys.886.37991</pub-id></mixed-citation></tp:treatment-meta><tp:nomenclature><tp:taxon-name><object-id xmlns:xlink="http://www.w3.org/1999/xlink" content-type="arpha" xlink:type="simple">66BAD751-233C-570A-936C-129F12174914</object-id>
              <tp:taxon-name-part taxon-name-part-type="genus" reg="Cyrtomorphus">Cyrtomorphus</tp:taxon-name-part>
              <tp:taxon-name-part taxon-name-part-type="species" reg="connexus">connexus</tp:taxon-name-part>
            </tp:taxon-name><tp:taxon-authority>Gorham, 1896</tp:taxon-authority><tp:nomenclature-citation-list><tp:nomenclature-citation><tp:taxon-name>
                  <tp:taxon-name-part taxon-name-part-type="genus" reg="Cyrtomorphus">Cyrtomorphus</tp:taxon-name-part> <tp:taxon-name-part taxon-name-part-type="species" reg="connexus">connexus</tp:taxon-name-part></tp:taxon-name><comment>Gorham, 1896: 286.</comment></tp:nomenclature-citation></tp:nomenclature-citation-list></tp:nomenclature><tp:treatment-sec sec-type="material" id="SECID0ELKAE"><title>Material examined.</title><p>CHINA: 3♂♂, 4 ♀♀, Yunnan, Mengla County, Mohan Town, <named-content xmlns:xlink="http://www.w3.org/1999/xlink" content-type="dwc:verbatimCoordinates" xlink:type="simple"><named-content content-type="geo-json" specific-use="{&#34;type&#34;:&#34;Point&#34;,&#34;coordinates&#34;:[102.307700,21.062400]}" id="NCID0EUKAE" xlink:type="simple">21.0624N, 102.3077E</named-content></named-content>, 3–4 July 2006, Guodong Ren, Wenjun Hou &amp; Yalin Li (MHU) leg.</p></tp:treatment-sec><tp:treatment-sec sec-type="distribution" id="SECID0EZKAE"><title>Distribution.</title><p>New for China (Yunnan), Burma.</p></tp:treatment-sec><tp:treatment-sec sec-type="comparisons" id="SECID0E5KAE"><title>Comparative notes.</title><p>The original description was based on the unique type specimen from Karen Hills, Burma (<xref ref-type="bibr" rid="B8">Gorham 1896</xref>). Considerable interspecific variability of <italic><tp:taxon-name><tp:taxon-name-part taxon-name-part-type="genus" reg="Cyrtomorphus">C.</tp:taxon-name-part> <tp:taxon-name-part taxon-name-part-type="species" reg="connexus">connexus</tp:taxon-name-part></tp:taxon-name></italic> was observed in external characters such as body size, coloration, punctation, and stripes of the head, pronotum, and elytra (Figs <xref ref-type="fig" rid="F3">15</xref>, <xref ref-type="fig" rid="F3">16</xref>). It is recorded here from Yunnan Province for the first time. Some specimens are similar to the type specimen, while others differ slightly with the black spot on elytra enclosed (Fig. <xref ref-type="fig" rid="F3">16</xref>). <xref ref-type="bibr" rid="B3">Arrow (1925)</xref> also pointed out that the black markings may be less united.</p><fig id="F3" position="float" orientation="portrait"><object-id xmlns:xlink="http://www.w3.org/1999/xlink" content-type="doi" xlink:type="simple">10.3897/zookeys.886.37991.figures15-16</object-id><object-id xmlns:xlink="http://www.w3.org/1999/xlink" content-type="arpha" xlink:type="simple">C63E2EFF-51F9-5175-ABF6-62750E4D51FE</object-id><label>Figures 15, 16.</label><caption><p>Dorsal habitus of <italic><tp:taxon-name><tp:taxon-name-part taxon-name-part-type="genus" reg="Cyrtomorphus">Cyrtomorphus</tp:taxon-name-part> <tp:taxon-name-part taxon-name-part-type="species" reg="connexus">connexus</tp:taxon-name-part></tp:taxon-name></italic> Gorham, 1896 <bold>15</bold> elytra with black spot enclosed <bold>16</bold> elytra with open black spot. Scale bars: 1 mm.</p></caption><graphic xmlns:xlink="http://www.w3.org/1999/xlink" xlink:href="zookeys-886-155-g003.jpg" position="float" orientation="portrait" xlink:type="simple" id="oo_352894.jpg"><uri content-type="original_file" xlink:type="simple">https://binary.pensoft.net/fig/352894</uri></graphic></fig></tp:treatment-sec><ref-list><ref id="B8"><mixed-citation xmlns:xlink="http://www.w3.org/1999/xlink" xlink:type="simple"><person-group><name name-style="western"><surname>Gorham</surname><given-names>HS</given-names></name></person-group> (<year>1896</year>) <article-title>Viaggio di Leonardo Fea in Birmania e regioni vicine, 69: <tp:taxon-name><tp:taxon-name-part taxon-name-part-type="family">Languriidae</tp:taxon-name-part></tp:taxon-name>, <tp:taxon-name><tp:taxon-name-part taxon-name-part-type="family">Erotylidae</tp:taxon-name-part></tp:taxon-name>, and <tp:taxon-name><tp:taxon-name-part taxon-name-part-type="family">Endomychidae</tp:taxon-name-part></tp:taxon-name>.</article-title><source>Annali del Museo Civico di Storia Naturale di Genova</source><volume>36</volume>: <fpage>257</fpage>–<lpage>302</lpage>. <ext-link xlink:type="simple" ext-link-type="doi" xlink:href="10.5962/bhl.part.25038">https://doi.org/10.5962/bhl.part.25038</ext-link></mixed-citation></ref><ref id="B3"><mixed-citation xmlns:xlink="http://www.w3.org/1999/xlink" xlink:type="simple"><person-group><name name-style="western"><surname>Arrow</surname><given-names>GJ</given-names></name></person-group> (<year>1925</year>) <article-title><tp:taxon-name><tp:taxon-name-part taxon-name-part-type="order">Coleoptera</tp:taxon-name-part></tp:taxon-name>: <tp:taxon-name><tp:taxon-name-part taxon-name-part-type="clade">Clavicornia</tp:taxon-name-part></tp:taxon-name>: <tp:taxon-name><tp:taxon-name-part taxon-name-part-type="family">Erotylidae</tp:taxon-name-part></tp:taxon-name>, <tp:taxon-name><tp:taxon-name-part taxon-name-part-type="family">Languriidae</tp:taxon-name-part></tp:taxon-name>, and <tp:taxon-name><tp:taxon-name-part taxon-name-part-type="family">Endomychidae</tp:taxon-name-part></tp:taxon-name>.</article-title> In: <person-group><name name-style="western"><surname>Shipley</surname><given-names>AE</given-names></name><name name-style="western"><surname>Scott</surname><given-names>H</given-names></name></person-group> (<role>Eds</role>) <issue-title>The Fauna of British India, including Ceylon and Burma.</issue-title><source>Taylor and Francis, London</source>, <fpage>1</fpage>–<lpage>416</lpage>.</mixed-citation></ref></ref-list></tp:taxon-treatment>
